# Supplementary material for: Field Trials of Wild Entomopathogenic Fungi and Commercial Steinernema carpocapsae on the Large Pine Weevil (Hylobius abietis [L.]) Including an Assessment of Non-Target Effects
Source: Insects. 2024 Dec 4;15(12):967. doi: 10.3390/insects15120967 (PMC11677840; doi:10.3390/insects15120967)
Supplement: Supplementary file 1 [file insects-15-00967-s001.zip]

Archive with 1 entries (1 files):
- insects-3251108-supplementary.pdf
